# Supplementary material for: Geospatial Visualisation of Distance to General Practitioner Facilities with Population Density Patterns in the United Kingdom
Source: Epidemiologia (Basel). 2026 Jun 17;7(3):85. doi: 10.3390/epidemiologia7030085 (PMC13298430; doi:10.3390/epidemiologia7030085)
Supplement: Supplementary file 1 [file epidemiologia-07-00085-s001.zip]

Archive with 1 entries (1 files):
- epidemiologia-4223025-supplementary.pdf
